# Supplementary material for: Associations of Dyslipidemia with Dietary Intakes, Body Weight Status and Sociodemographic Factors among Adults in the United Arab Emirates
Source: Nutrients. 2022 Aug 19;14(16):3405. doi: 10.3390/nu14163405 (PMC9412376; doi:10.3390/nu14163405)
Supplement: Supplementary file 1 [file nutrients-14-03405-s001.zip]

Archive with 2 entries (2 files):
- Table S1 Micronutrient intakes.pdf
- Table S2  - c-MED Food group item.pdf
